# Supplementary material for: Optimal Dosing and Timing of High-Dose Corticosteroid Therapy in Hospitalized Patients With COVID-19: Study Protocol for a Retrospective Observational Multicenter Study (SELECT)
Source: JMIR Res Protoc. 2023 Jun 2;12:e48183. doi: 10.2196/48183 (PMC10276318; doi:10.2196/48183)
Supplement: Multimedia Appendix 1 [file resprot_v12i1e48183_app1.xlsx]

## Sheet: Blad1
General systemic complication	Definition
Myocardial infarction	The presence of acute myocardial injury detected by abnormal cardiac biomarkers in the setting of evidence of acute myocardial ischemia[24]
Deep venous thrombosis	Diagnosed with ultrasonography
Pulmonary embolus	Diagnosed with computed tomography angiography
Hyperglycemia	Any blood glucose above 10mmol/L (180mg/dL) during hospital stay as a proxy for hyperglycemia at the ICU insulin administration is registered
Acute kidney injury	Increase in serum creatinine (SCr) by ≥0.3mg/dal (26.5 µmol/l) within 48 hous; or increase in ScR ≥1.5 times baseline, which is presumed to have occurred within the prior 7 days [25]
Sepsis	A life-threatening organ dysfunction (organ dysfunction can be represented by an increase in the Sequential Organ Failure Assessment(SOFA) score of 2 points or more) due to a dysregulated host response to infection and septic shock as persisting hypotension requiring vasopressors to maintain a mean arterial pressure (MAP) of 65 mmHg or more and having a serum lactate level of greater than 2 mmol/…
Additional table 1: definitions used to define secondary outcome parameters.
